# Supplementary material for: Framework for analyzing MAE-derived immunopeptidomes from cell lines with shared HLA haplotypes
Source: PLoS One. 2025 Sep 25;20(9):e0332950. doi: 10.1371/journal.pone.0332950 (PMC12463239; doi:10.1371/journal.pone.0332950)
Supplement: S2 File — (TXT) [file pone.0332950.s006.txt]

-DENSVIKSF--
-IYIKQIKTF--
-IYTFPHASF--
-RFEEAHFTF--
-EEFQTPITY--
-EEGYVPTSY--
-VYGPLPQSF--
-RYFKTPRKF--
-LEAPEMPVY--
-TELPQFVSY--
IYPELQIERF--
-KYQIINEEF--
-YEANLPENF--
-KYLSVQGQLF-
-RFLNDPGHLLW
-KYNDNFFGL--
