# Supplementary material for: Framework for analyzing MAE-derived immunopeptidomes from cell lines with shared HLA haplotypes
Source: PLoS One. 2025 Sep 25;20(9):e0332950. doi: 10.1371/journal.pone.0332950 (PMC12463239; doi:10.1371/journal.pone.0332950)
Supplement: S3 File — (TXT) [file pone.0332950.s007.txt]

---RSGYLLPDTKAYGDRIE--
--GEETVITVDTKAAGKGKY--
TTTAEREIVRDIKEKLCYVA--
--WKNKKIYLDIIHTYMEVH--
---GDRSLRVDIAEGRKQDKGG
---AENVLVADKRLIRQNKPE-
---QQRWLAIDANARREVKN--
-VLMIKALELDSNLYRIGOS--
--VLPHLLEVDRKTGAVYVA--
---FPTWLKLDKKVSAQEVR--
---VRGEVAPDAKSFVLNLG--
---YGKDLIADLKYELTGKF--
